# Supplementary material for: The impact of inversions across 33,924 families with rare disease from a national genome sequencing project
Source: Am J Hum Genet. 2024 May 21;111(6):1140–64. doi: 10.1016/j.ajhg.2024.04.018 (PMC11179413; doi:10.1016/j.ajhg.2024.04.018)
Supplement: Table S1. Set of curated disease-associated genes where haploinsufficiency is a known disease mechanism (HI score = 3) — List downloaded from ClinGen November 2022. Coordinates from initial download were from GRCh37 and so these were switched to GRCh38 using the UCSC LiftOver tool. [file mmc2.xlsx]

## Sheet: Sheet1
Gene symbol	GRCh38 coordinates	HI Score	%HI	pLI	LOEUF	Last Eval.
AAGAB	chr15:67200667-67255198	3 (Sufficient Evidence)	50.94	0	1.04	02/28/2013
ABCD1	chrX:153724856-153744755	3 (Sufficient Evidence)	59.98	1	0.15	2020-02-12
ACVRL1	chr12:51907504-51923361	3 (Sufficient Evidence)	49.42	0	0.69	2016-10-11
ADNP	chr20:50888918-50931437	3 (Sufficient Evidence)	9.79	1	0.12	11/22/2017
AFF2	chrX:148500617-149000663	3 (Sufficient Evidence)	2.76	1	0.28	2020-08-12
AHDC1	chr1:27534245-27604144	3 (Sufficient Evidence)	18.42	1	0.08	02/28/2018
ALX4	chr11:44260440-44310139	3 (Sufficient Evidence)	8.75	0.36	0.52	07/22/2020
ANK2	chr4:112705622-113383736	3 (Sufficient Evidence)	24.11	1	0.11	05/22/2019
ANKRD11	chr16:89267630-89490561	3 (Sufficient Evidence)	75.55	1	0.11	06/14/2022
ANOS1	chrX:8528874-8732137	3 (Sufficient Evidence)	60.51	1	0.25	05/26/2021
AP1S2	chrX:15825806-15854813	3 (Sufficient Evidence)	10.13	0.87	0.45	04/28/2021
APC	chr5:112707498-112846239	3 (Sufficient Evidence)	2.19	1	0.16	07/19/2021
APOB	chr2:21001429-21044073	3 (Sufficient Evidence)	12.78	0	0.46	2020-09-04
AR	chrX:67544021-67730619	3 (Sufficient Evidence)	0.35	0.99	0.29	2020-08-12
ARCN1	chr11:118572409-118603033	3 (Sufficient Evidence)	9.21	1	0.1	2022-10-05
ARHGEF9	chrX:63634967-63785214	3 (Sufficient Evidence)	10.55	1	0.15	11/25/2021
ARID1A	chr1:26696015-26782104	3 (Sufficient Evidence)	9.63	1	0.07	05/27/2020
ARID1B	chr6:156776026-157210779	3 (Sufficient Evidence)	14.17	1	0.1	05/26/2021
ARID2	chr12:45729706-45908037	3 (Sufficient Evidence)	11.02	1	0.1	06/26/2019
ARSL	chrX:2934521-2968245	3 (Sufficient Evidence)	89.33	0.59	0.49	2012-12-07
ARX	chrX:25003694-25015965	3 (Sufficient Evidence)	20.25	0.91	0.39	2019-05-12
ASH1L	chr1:155335268-155562803	3 (Sufficient Evidence)	23.94	1	0.06	12/27/2017
ASXL1	chr20:32358331-32439319	3 (Sufficient Evidence)	20.78	0	0.79	03/14/2013
ASXL3	chr18:33578219-33751195	3 (Sufficient Evidence)	13.78	1	0.2	11/22/2017
ATM	chr11:108223067-108369102	3 (Sufficient Evidence)	0.97	0	0.71	2020-08-04
ATP7A	chrX:77910693-78050395	3 (Sufficient Evidence)	30.07	1	0.22	03/24/2021
ATRX	chrX:77504880-77786216	3 (Sufficient Evidence)	6.65	1	0.12	07/31/2012
AUTS2	chr7:69598475-70793506	3 (Sufficient Evidence)	0.51	1	0.25	06/24/2020
AVPR2	chrX:153902625-153907166	3 (Sufficient Evidence)	12.7	0.56	0.72	2021-01-02
AXIN2	chr17:65528563-65561648	3 (Sufficient Evidence)	4.92	0.57	0.4	2021-08-12
BAG3	chr10:119651380-119677819	3 (Sufficient Evidence)	55.47	0.62	0.45	2015-12-02
BAP1	chr3:52401008-52410008	3 (Sufficient Evidence)	18.49	0.99	0.28	12/27/2019
BARD1	chr2:214725646-214809683	3 (Sufficient Evidence)	33.35	0	1.36	2020-01-05
BCL11A	chr2:60450520-60553654	3 (Sufficient Evidence)	0.61	0.97	0.32	04/13/2017
BCOR	chrX:40051246-40177329	3 (Sufficient Evidence)	16.71	1	0.14	2012-04-10
BMPR1A	chr10:86756619-86927969	3 (Sufficient Evidence)	30.17	0.9	0.36	06/24/2020
BMPR2	chr2:202376327-202567749	3 (Sufficient Evidence)	1.48	1	0.19	08/26/2020
BPTF	chr17:67825503-67984378	3 (Sufficient Evidence)	36.79	1	0.1	2022-12-07
BRCA1	chr17:43044295-43125364	3 (Sufficient Evidence)	1.2	0	0.92	09/23/2021
BRCA2	chr13:32315508-32400268	3 (Sufficient Evidence)	13.3	0	0.64	07/14/2021
BRIP1	chr17:61679139-61863528	3 (Sufficient Evidence)	17.47	0	0.79	02/15/2019
BRWD3	chrX:80669503-80809877	3 (Sufficient Evidence)	28.63	1	0.08	08/24/2022
BTK	chrX:101349450-101390796	3 (Sufficient Evidence)	4.3	1	0.1	03/24/2021
CACNA1A	chr19:13206442-13506479	3 (Sufficient Evidence)	35.52	1	0.13	05/21/2017
CAMTA1	chr1:6785454-7769706	3 (Sufficient Evidence)	2.22	1	0.17	12/14/2017
CASK	chrX:41514934-41923554	3 (Sufficient Evidence)	3.08	1	0.07	06/28/2012
CD40LG	chrX:136648158-136660390	3 (Sufficient Evidence)	8.39	0.72	0.56	2020-08-04
CDC73	chr1:193122031-193254815	3 (Sufficient Evidence)	11.74	1	0.19	04/13/2022
CDH1	chr16:68737292-68835537	3 (Sufficient Evidence)	0.51	0.15	0.43	2020-10-04
CDKL5	chrX:18425608-18653629	3 (Sufficient Evidence)	13.18	1	0.23	2012-12-07
CDKN1B	chr12:12717368-12722369	3 (Sufficient Evidence)	1.36	0.62	0.65	2020-08-07
CDKN1C	chr11:2883218-2885775	3 (Sufficient Evidence)	24.52	0.82	0.53	09/25/2020
CDKN2A	chr9:21967752-21995324	3 (Sufficient Evidence)	0.81	0.39	0.95	03/18/2022
CHD2	chr15:92900324-93027996	3 (Sufficient Evidence)	20.62	1	0.07	10/23/2019
CHD7	chr8:60678740-60868028	3 (Sufficient Evidence)	2.4	1	0.08	2012-06-07
CHD8	chr14:21385199-21456123	3 (Sufficient Evidence)	11.24	1	0.08	04/25/2018
CHEK2	chr22:28687743-28741834	3 (Sufficient Evidence)	6.9	0	1.53	2020-08-01
CHM	chrX:85861180-86047558	3 (Sufficient Evidence)	25.28	1	0.19	03/24/2021
CHRDL1	chrX:110673856-110795817	3 (Sufficient Evidence)	24.72	0.22	0.52	2016-08-12
CLCN5	chrX:49922596-50099230	3 (Sufficient Evidence)	13.07	0.99	0.28	10/18/2012
CLTC	chr17:59619895-59696956	3 (Sufficient Evidence)	4.77	1	0.1	09/27/2022
CNKSR2	chrX:21374418-21654689	3 (Sufficient Evidence)	7.56	1	0.19	2021-12-01
COL1A1	chr17:50184101-50201631	3 (Sufficient Evidence)	7.09	1	0.11	08/23/2012
COL2A1	chr12:47972967-48004476	3 (Sufficient Evidence)	2.04	1	0.13	07/29/2020
COL3A1	chr2:188974373-189012746	3 (Sufficient Evidence)	14.75	1	0.1	2017-12-01
COL4A5	chrX:108439838-108697545	3 (Sufficient Evidence)	8.97	1	0.19	2020-08-09
COL5A1	chr9:134641803-134844843	3 (Sufficient Evidence)	35.85	1	0.06	12/14/2017
CREBBP	chr16:3725054-3880713	3 (Sufficient Evidence)	0.62	1	0.07	10/23/2019
CTCF	chr16:67562526-67639185	3 (Sufficient Evidence)	2.59	1	0.15	09/22/2021
CTNNA1	chr5:138753425-138935034	3 (Sufficient Evidence)	2.28	0.97	0.31	2022-12-10
CTNNB1	chr3:41199505-41240443	3 (Sufficient Evidence)	0.18	1	0.13	11/22/2017
CUL3	chr2:224470150-224585363	3 (Sufficient Evidence)	4.57	1	0.23	01/24/2018
CUL4B	chrX:120523858-120575532	3 (Sufficient Evidence)	8.31	1	0.09	2021-09-02
CYBB	chrX:37780059-37813461	3 (Sufficient Evidence)	10.63	1	0.19	05/27/2020
CYLD	chr16:50742086-50801935	3 (Sufficient Evidence)	2.21	1	0.2	2021-10-02
DCX	chrX:111293779-111412192	3 (Sufficient Evidence)	1.65	0.3	0.62	2012-06-07
DDX3X	chrX:41333308-41364472	3 (Sufficient Evidence)	12.73	1	0.12	11/22/2017
DDX41	chr5:177511577-177516961	3 (Sufficient Evidence)	25.66	0	0.74	2022-09-02
DICER1	chr14:95086228-95158010	3 (Sufficient Evidence)	1.99	1	0.17	2022-09-02
DLL1	chr6:170282206-170291078	3 (Sufficient Evidence)	4.66	1	0.1	2021-09-03
DMD	chrX:31119222-33339388	3 (Sufficient Evidence)	0.27	1	0.15	11/20/2019
DSCAM	chr21:40010999-40847158	3 (Sufficient Evidence)	11.07	1	0.19	01/24/2018
DSP	chr6:7541671-7586714	3 (Sufficient Evidence)	12.87	1	0.26	2021-12-10
DYRK1A	chr21:37365573-37526358	3 (Sufficient Evidence)	3.69	1	0.21	12/16/2020
EBP	chrX:48521808-48528716	3 (Sufficient Evidence)	58.58	0.94	0.34	01/22/2020
EDA	chrX:69616113-70039472	3 (Sufficient Evidence)	2.43	0.97	0.27	07/26/2012
EFNB1	chrX:68829021-68842160	3 (Sufficient Evidence)	5.79	0.93	0.35	07/26/2012
EFTUD2	chr17:44849948-44899445	3 (Sufficient Evidence)	24.19	1	0.09	05/23/2013
EHMT1	chr9:137619005-137836127	3 (Sufficient Evidence)	62.96	1	0.07	2012-06-07
ELN	chr7:74028173-74069907	3 (Sufficient Evidence)	8.62	0	0.87	2012-10-07
ENG	chr9:127815012-127854773	3 (Sufficient Evidence)	23.71	1	0.24	2016-08-12
EP300	chr22:41092592-41180077	3 (Sufficient Evidence)	0.67	1	0.1	03/14/2013
ERF	chr19:42247569-42255128	3 (Sufficient Evidence)	36.32	0.99	0.26	2021-08-06
EXT1	chr8:117794490-118111826	3 (Sufficient Evidence)	1.49	1	0.26	06/17/2020
EXT2	chr11:44095678-44251962	3 (Sufficient Evidence)	14.77	0	0.77	06/23/2020
EYA1	chr8:71197433-71548094	3 (Sufficient Evidence)	1.33	0.95	0.33	08/26/2020
EYA4	chr6:133241357-133532128	3 (Sufficient Evidence)	3.86	0.05	0.45	01/22/2020
F8	chrX:154835792-155022723	3 (Sufficient Evidence)	30.72	1	0.09	10/13/2020
F9	chrX:139530739-139563459	3 (Sufficient Evidence)	40.27	1	0.17	2021-12-01
FANCB	chrX:14843405-14873069	3 (Sufficient Evidence)	57.28	1	0.23	06/23/2021
FBN1	chr15:48408313-48645709	3 (Sufficient Evidence)	2.53	1	0.05	2019-04-12
FGD1	chrX:54445454-54496234	3 (Sufficient Evidence)	18.2	1	0.2	05/26/2021
FGF10	chr5:44300247-44389420	3 (Sufficient Evidence)	0.55	0.94	0.34	02/23/2022
FGFR1	chr8:38411143-38468635	3 (Sufficient Evidence)	0.42	1	0.22	2021-05-04
FH	chr1:241497603-241519755	3 (Sufficient Evidence)	15.21	0.09	0.54	2020-06-07
FLCN	chr17:17212212-17237168	3 (Sufficient Evidence)	46.02	0.79	0.39	2016-10-11
FLG	chr1:152302165-152325239	3 (Sufficient Evidence)	99.71	0	1.96	02/26/2020
FLNA	chrX:154348531-154374634	3 (Sufficient Evidence)	8.01	1	0.08	2020-02-12
FLNC	chr7:128830406-128859272	3 (Sufficient Evidence)	21.56	1	0.25	07/13/2021
FMR1	chrX:147911919-147951125	3 (Sufficient Evidence)	2.45	0.65	0.42	12/16/2020
FOXC1	chr6:1609915-1613897	3 (Sufficient Evidence)	9.01	0.95	0.31	07/29/2020
FOXC2	chr16:86566829-86569728	3 (Sufficient Evidence)	5.65	0.13	0.79	11/26/2013
FOXF1	chr16:86510527-86515422	3 (Sufficient Evidence)	15.93	0.96	0.3	06/20/2013
FOXG1	chr14:28766787-28770277	3 (Sufficient Evidence)	3.12	0.94	0.33	2021-09-03
FOXL2	chr3:138944224-138947137	3 (Sufficient Evidence)	21.55	0.88	0.44	2021-09-02
FOXP1	chr3:70954708-71583978	3 (Sufficient Evidence)	0.14	1	0.18	01/22/2020
FRMD7	chrX:132076990-132128020	3 (Sufficient Evidence)	28.47	0.73	0.42	2020-09-04
FTSJ1	chrX:48476021-48486364	3 (Sufficient Evidence)	52.75	0.99	0.2	2012-12-07
FZD4	chr11:86945679-86955395	3 (Sufficient Evidence)	22.13	0.97	0.31	2012-06-07
GATA2	chr3:128479422-128493201	3 (Sufficient Evidence)	1.46	0.98	0.29	2015-04-06
GATA3	chr10:8054688-8075198	3 (Sufficient Evidence)	2.99	0.9	0.39	06/24/2020
GATA4	chr8:11676935-11760002	3 (Sufficient Evidence)	0.87	0.49	0.53	2017-08-02
GATA6	chr18:22169589-22202528	3 (Sufficient Evidence)	4.26	1	0.17	06/20/2013
GATAD2B	chr1:153804725-153922972	3 (Sufficient Evidence)	10.42	1	0.1	12/27/2017
GCH1	chr14:54842017-54902826	3 (Sufficient Evidence)	28.56	0.9	0.4	2016-12-05
GDF5	chr20:35433347-35454749	3 (Sufficient Evidence)	5.52	0.67	0.47	02/24/2021
GK	chrX:30653423-30731462	3 (Sufficient Evidence)	11.79	0.99	0.29	2012-06-09
GLA	chrX:101397803-101407925	3 (Sufficient Evidence)	42.34	1	0.18	03/24/2021
GLI2	chr2:120735868-120992653	3 (Sufficient Evidence)	4.89	0.97	0.31	2021-11-01
GLI3	chr7:41960949-42237209	3 (Sufficient Evidence)	20.82	1	0.2	2021-12-01
GLMN	chr1:92246402-92298987	3 (Sufficient Evidence)	14.69	0	0.91	07/18/2013
GNAS	chr20:58839748-58911192	3 (Sufficient Evidence)	8.83	0.68	0.37	2021-12-01
GPC3	chrX:133535745-133985594	3 (Sufficient Evidence)	1.17	1	0.16	01/27/2021
GRIN2A	chr16:9753404-10182908	3 (Sufficient Evidence)	13.34	1	0.19	04/27/2022
GRIN2B	chr12:13537337-13981602	3 (Sufficient Evidence)	10.82	1	0.06	09/25/2019
HCCS	chrX:11111332-11123086	3 (Sufficient Evidence)	40.92	0.89	0.41	2012-10-05
HDAC8	chrX:72329516-72572843	3 (Sufficient Evidence)	15.01	0.98	0.3	03/28/2018
HIVEP2	chr6:142751469-142945176	3 (Sufficient Evidence)	13.96	1	0.08	04/25/2018
HMBS	chr11:119084881-119093549	3 (Sufficient Evidence)	5.34	0.95	0.34	2020-08-01
HNF1B	chr17:37686431-37745059	3 (Sufficient Evidence)	0.76	1	0.17	12/21/2020
HNRNPK	chr9:83968083-83980615	3 (Sufficient Evidence)	2.97	1	0.1	2016-11-08
HOXD13	chr2:176092721-176095944	3 (Sufficient Evidence)	2.62	0.01	0.95	09/23/2020
HPRT1	chrX:134460165-134500668	3 (Sufficient Evidence)	8.48	0.94	0.34	01/13/2021
IDS	chrX:149476988-149505306	3 (Sufficient Evidence)	14.02	0.95	0.32	2020-10-11
IGF1R	chr15:98648539-98964530	3 (Sufficient Evidence)	1.29	0.97	0.31	08/23/2012
IKBKG	chrX:154541238-154565046	3 (Sufficient Evidence)	41.6	0.08	1.37	2020-10-11
IL1RAPL1	chrX:28587446-29956718	3 (Sufficient Evidence)	1.75	1	0.2	08/23/2012
IQSEC2	chrX:53232876-53321350	3 (Sufficient Evidence)	26.16	1	0.13	2020-07-04
IRF6	chr1:209785617-209806142	3 (Sufficient Evidence)	2.03	1	0.13	2012-06-07
JAG1	chr20:10637684-10673999	3 (Sufficient Evidence)	1.06	1	0.15	10/19/2020
KANSL1	chr17:46029916-46225367	3 (Sufficient Evidence)	16.23	1	0.24	2013-11-04
KAT6A	chr8:41929479-42051987	3 (Sufficient Evidence)	19	1	0.07	03/28/2018
KAT6B	chr10:74825255-75032624	3 (Sufficient Evidence)	7.97	1	0.13	04/25/2018
KCNH2	chr7:150944961-150978321	3 (Sufficient Evidence)	8.87	1	0.27	02/26/2020
KCNQ1	chr11:2445008-2849110	3 (Sufficient Evidence)	23.28	0	0.81	10/13/2020
KCNQ2	chr20:63400208-63472655	3 (Sufficient Evidence)	39.78	1	0.16	07/18/2013
KDM5C	chrX:53176277-53225207	3 (Sufficient Evidence)	11.71	1	0.17	08/23/2012
KDM6A	chrX:44873188-45112779	3 (Sufficient Evidence)	4.72	1	0.16	07/18/2013
KIF11	chr10:92593130-92655395	3 (Sufficient Evidence)	9.02	1	0.12	2013-01-08
KMT2A	chr11:118436492-118526832	3 (Sufficient Evidence)	17.01	1	0.07	05/23/2018
KMT2B	chr19:35718003-35738878	3 (Sufficient Evidence)	‐	1	0.07	2017-11-05
KMT2C	chr7:152134925-152436003	3 (Sufficient Evidence)	53.58	1	0.12	01/24/2018
KMT2D	chr12:49018978-49060794	3 (Sufficient Evidence)	17.49	1	0.1	01/23/2020
KMT2E	chr7:105014205-105115019	3 (Sufficient Evidence)	19.81	1	0.06	12/29/2021
L1CAM	chrX:153861514-153886173	3 (Sufficient Evidence)	15.59	1	0.13	2020-02-12
LAMP2	chrX:120426148-120469349	3 (Sufficient Evidence)	54.6	0.27	0.64	2021-09-02
LDLR	chr19:11089463-11133820	3 (Sufficient Evidence)	17.35	0	1.13	10/27/2021
LEMD3	chr12:65169583-65248355	3 (Sufficient Evidence)	36.92	1	0.25	10/19/2020
LMX1B	chr9:126613928-126701032	3 (Sufficient Evidence)	2.11	0.75	0.42	2020-10-11
MAGT1	chrX:77825747-77895568	3 (Sufficient Evidence)	34.31	0.96	0.33	09/22/2021
MAX	chr14:65006101-65102695	3 (Sufficient Evidence)	2.06	0.83	0.46	07/20/2021
MBD5	chr2:148021011-148516971	3 (Sufficient Evidence)	8.24	1	0.14	2016-11-08
MECP2	chrX:154021573-154097717	3 (Sufficient Evidence)	1.39	0.89	0.41	02/22/2021
MED13L	chr12:115958576-116277693	3 (Sufficient Evidence)	7.11	1	0.06	2015-11-11
MEF2C	chr5:88717117-88904105	3 (Sufficient Evidence)	0.26	0.02	0.61	02/26/2020
MEIS2	chr15:36889204-37101311	3 (Sufficient Evidence)	0.69	1	0.18	09/14/2021
MEN1	chr11:64803514-64811294	3 (Sufficient Evidence)	9.63	1	0.17	2022-12-01
MID1	chrX:10445310-10833683	3 (Sufficient Evidence)	5.13	0.98	0.3	08/23/2021
MITF	chr3:69739464-69968332	3 (Sufficient Evidence)	0.98	0.98	0.31	04/13/2021
MLH1	chr3:36993518-37050846	3 (Sufficient Evidence)	3.18	0	0.58	10/13/2021
MNX1	chr7:157004854-157010663	3 (Sufficient Evidence)	0.84	0.79	0.5	2012-04-10
MSH2	chr2:47403067-47483228	3 (Sufficient Evidence)	1.57	0.9	0.33	10/13/2021
MSH6	chr2:47783145-47806953	3 (Sufficient Evidence)	6.24	0	0.5	10/13/2021
MSX1	chr4:4859665-4863936	3 (Sufficient Evidence)	1.21	0.17	1.01	2021-12-01
MTM1	chrX:150568621-150673143	3 (Sufficient Evidence)	12.54	1	0.18	2021-11-01
MYBPC3	chr11:47331406-47352702	3 (Sufficient Evidence)	41.39	0	0.59	2015-12-11
MYCN	chr2:15940550-15947004	3 (Sufficient Evidence)	6.93	0.89	0.41	2017-12-07
MYT1L	chr2:1789113-2331275	3 (Sufficient Evidence)	21.8	1	0.09	2017-09-03
NAA15	chr4:139301505-139391384	3 (Sufficient Evidence)	7.58	1	0.28	04/13/2021
NBEA	chr13:34942270-35672736	3 (Sufficient Evidence)	6.83	1	0.07	06/26/2019
NBN	chr8:89933331-89984667	3 (Sufficient Evidence)	19.03	0	1.01	08/21/2020
NCKAP1	chr2:182909115-183038457	3 (Sufficient Evidence)	9.37	1	0.04	12/27/2017
NDP	chrX:43948776-43973390	3 (Sufficient Evidence)	3.81	0.65	0.88	06/14/2012
NEXMIF	chrX:74732856-74925452	3 (Sufficient Evidence)	29.47	1	0.2	06/26/2019
NF1	chr17:31094927-31377677	3 (Sufficient Evidence)	0.88	0.9	0.29	2012-12-07
NF2	chr22:29603556-29698600	3 (Sufficient Evidence)	2.2	1	0.09	2020-08-09
NFIA	chr1:61077227-61462788	3 (Sufficient Evidence)	0.28	1	0.2	2017-12-01
NFIX	chr19:12995475-13098796	3 (Sufficient Evidence)	1.34	1	0.15	2022-12-04
NHS	chrX:17375200-17735994	3 (Sufficient Evidence)	3.57	1	0.09	04/28/2021
NIPBL	chr5:36876769-37066413	3 (Sufficient Evidence)	3.01	1	0.03	08/26/2020
NKX2-5	chr5:173232109-173235206	3 (Sufficient Evidence)	9.67	0.95	0.33	07/22/2020
NOG	chr17:56593699-56595611	3 (Sufficient Evidence)	0.85	0.89	0.42	2021-12-01
NR0B1	chrX:30304206-30309390	3 (Sufficient Evidence)	15.44	0.97	0.28	2020-06-05
NR2F1	chr5:93583222-93594611	3 (Sufficient Evidence)	2.69	0.99	0.19	2022-09-08
NR3C2	chr4:148078764-148444698	3 (Sufficient Evidence)	4.63	0.84	0.35	2020-06-04
NR4A2	chr2:156324437-156332721	3 (Sufficient Evidence)	1.28	1	0.13	09/27/2022
NR5A1	chr9:124481236-124507399	3 (Sufficient Evidence)	5.31	0.99	0.26	02/24/2021
NRXN1	chr2:49918503-51032132	3 (Sufficient Evidence)	0.81	1	0.25	2021-08-06
NSD1	chr5:177133015-177300213	3 (Sufficient Evidence)	29.19	1	0.1	07/27/2020
NSDHL	chrX:152831063-152869729	3 (Sufficient Evidence)	64.89	0.96	0.29	09/25/2019
NUS1	chr6:117675469-117710727	3 (Sufficient Evidence)	18.4	0.98	0.25	09/27/2022
NYX	chrX:41447343-41475652	3 (Sufficient Evidence)	58.33	0.13	1.13	01/22/2020
OCRL	chrX:129540259-129592556	3 (Sufficient Evidence)	14.52	1	0.16	2021-12-01
OFD1	chrX:13734748-13769357	3 (Sufficient Evidence)	70.25	0.96	0.32	04/13/2021
OPHN1	chrX:68042344-68433495	3 (Sufficient Evidence)	35.46	1	0.16	07/27/2012
OTC	chrX:38352604-38421446	3 (Sufficient Evidence)	3.31	0.87	0.41	06/28/2012
OTX2	chr14:56799905-56810479	3 (Sufficient Evidence)	0.72	0.92	0.38	2020-08-09
PAFAH1B1	chr17:2593654-2685615	3 (Sufficient Evidence)	2.21	1	0.11	10/13/2020
PAX2	chr10:100735396-100829944	3 (Sufficient Evidence)	0.24	0.67	0.43	02/26/2020
PAX3	chr2:222199887-222298998	3 (Sufficient Evidence)	0.54	0.24	0.48	05/27/2020
PAX6	chr11:31789026-31817961	3 (Sufficient Evidence)	0.78	1	0.17	2015-05-11
PAX9	chr14:36657568-36679362	3 (Sufficient Evidence)	1.94	0.31	0.61	2020-08-07
PBX1	chr1:164559184-164886047	3 (Sufficient Evidence)	0.86	1	0.26	2019-05-09
PCDH19	chrX:100291644-100410273	3 (Sufficient Evidence)	6.65	1	0.13	2013-06-06
PDHA1	chrX:19343927-19361718	3 (Sufficient Evidence)	35.05	0.99	0.27	09/27/2022
PHEX	chrX:22032325-22251310	3 (Sufficient Evidence)	6.97	1	0.14	06/28/2012
PHF6	chrX:134373312-134428790	3 (Sufficient Evidence)	8.85	1	0.17	02/24/2021
PHF8	chrX:53936680-54045136	3 (Sufficient Evidence)	17.8	1	0.26	08/26/2020
PHIP	chr6:78934419-79078254	3 (Sufficient Evidence)	12.52	1	0.11	04/13/2022
PITX2	chr4:110617423-110642123	3 (Sufficient Evidence)	0.8	0.98	0.26	10/24/2022
PKD1	chr16:2088708-2135898	3 (Sufficient Evidence)	28.17	1	0.18	2020-10-06
PKD2	chr4:88007635-88077777	3 (Sufficient Evidence)	12.05	0	0.5	2012-06-07
PLP1	chrX:103776506-103792619	3 (Sufficient Evidence)	1.65	0.93	0.36	2021-12-04
PMP22	chr17:15229779-15265326	3 (Sufficient Evidence)	40.48	0.91	0.39	2012-12-07
PMS2	chr7:5970925-6009106	3 (Sufficient Evidence)	59.43	0	1.27	11/16/2015
POGZ	chr1:151402724-151459494	3 (Sufficient Evidence)	29.96	1	0.12	12/27/2017
POLR1D	chr13:27620743-27667411	3 (Sufficient Evidence)	31.76	0.36	1.01	06/23/2021
PORCN	chrX:48508992-48520814	3 (Sufficient Evidence)	12.63	1	0.14	08/23/2012
PQBP1	chrX:48897930-48903143	3 (Sufficient Evidence)	39.11	0.79	0.5	2020-09-04
PRPS1	chrX:107628510-107651026	3 (Sufficient Evidence)	26.12	0.92	0.38	05/17/2012
PRRT2	chr16:29812193-29815881	3 (Sufficient Evidence)	70.09	0.58	0.56	12/14/2021
PTCH1	chr9:95442980-95516971	3 (Sufficient Evidence)	0.48	1	0.08	2020-01-07
PTCHD1	chrX:23334849-23404374	3 (Sufficient Evidence)	6.56	0.98	0.28	02/28/2018
PTEN	chr10:87863625-87971930	3 (Sufficient Evidence)	0.07	0.26	0.51	06/24/2020
PTPN11	chr12:112418947-112509918	3 (Sufficient Evidence)	1.58	1	0.14	2020-08-09
PURA	chr5:140114109-140125619	3 (Sufficient Evidence)	9.4	0.94	0.34	2017-07-06
RAB39B	chrX:155258235-155264491	3 (Sufficient Evidence)	21.75	0.83	0.52	05/29/2020
RAD21	chr8:116845934-116874776	3 (Sufficient Evidence)	4.51	1	0.26	2022-08-03
RAD51C	chr17:58692573-58735611	3 (Sufficient Evidence)	9.19	0	1.49	2020-08-07
RAI1	chr17:17681458-17811453	3 (Sufficient Evidence)	47.54	1	0.12	10/13/2020
RASA1	chr5:87267883-87391916	3 (Sufficient Evidence)	2.57	1	0.13	04/22/2020
RB1	chr13:48303751-48481890	3 (Sufficient Evidence)	0.53	1	0.13	2021-09-03
RET	chr10:43077069-43130351	3 (Sufficient Evidence)	1.58	1	0.12	08/26/2020
RP2	chrX:46837043-46882358	3 (Sufficient Evidence)	33.66	0.96	0.31	2012-04-10
RPS17	chr15:82536750-82540457	3 (Sufficient Evidence)	60.09	0.33	1.85	2015-10-12
RPS19	chr19:41860255-41872925	3 (Sufficient Evidence)	23.95	0.92	0.37	03/24/2021
RPS24	chr10:78033863-78056806	3 (Sufficient Evidence)	22.8	0.68	0.59	10/23/2019
RPS26	chr12:56041918-56044697	3 (Sufficient Evidence)	45.57	0.85	0.48	10/23/2019
RPS6KA3	chrX:20149911-20266909	3 (Sufficient Evidence)	4.88	1	0.09	06/14/2022
RS1	chrX:18639688-18672108	3 (Sufficient Evidence)	28.71	0.96	0.3	2021-02-08
RUNX1	chr21:34787801-35049302	3 (Sufficient Evidence)	0.45	0.65	0.44	08/14/2012
SALL4	chr20:51782331-51802521	3 (Sufficient Evidence)	38.01	1	0.1	2021-11-01
SATB2	chr2:199269500-199471266	3 (Sufficient Evidence)	1.6	1	0.09	07/15/2020
SCN1A	chr2:165984641-166149161	3 (Sufficient Evidence)	9.08	1	0.07	2012-06-07
SCN2A	chr2:165239414-165392304	3 (Sufficient Evidence)	4.08	1	0.13	04/22/2020
SCN5A	chr3:38548062-38649687	3 (Sufficient Evidence)	15.55	0.91	0.31	2021-08-06
SDHAF2	chr11:61430124-61446733	3 (Sufficient Evidence)	7.74	0	1.81	2022-11-05
SDHB	chr1:17018722-17054032	3 (Sufficient Evidence)	11.22	0	0.83	07/22/2020
SDHC	chr1:161314381-161375340	3 (Sufficient Evidence)	47.07	0	1.26	10/13/2021
SDHD	chr11:112086873-112095794	3 (Sufficient Evidence)	39.67	0.34	0.73	2021-11-08
SETBP1	chr18:44680073-45068510	3 (Sufficient Evidence)	4.67	1	0.11	05/23/2018
SETD1A	chr16:30957754-30984664	3 (Sufficient Evidence)	12.55	1	0.14	02/28/2018
SETD2	chr3:47016436-47164113	3 (Sufficient Evidence)	8.64	1	0.21	2022-08-03
SETD5	chr3:9397615-9478154	3 (Sufficient Evidence)	12.88	1	0.23	2014-06-11
SF3B4	chr1:149923317-149927803	3 (Sufficient Evidence)	25.11	0.99	0.21	07/17/2014
SGCE	chr7:94584980-94656133	3 (Sufficient Evidence)	13.27	0.02	0.54	2021-11-11
SH2D1A	chrX:124346563-124373160	3 (Sufficient Evidence)	11.82	0.39	0.96	01/27/2021
SHANK2	chr11:70467854-71252577	3 (Sufficient Evidence)	45.57	0	0.46	09/28/2022
SHANK3	chr22:50672823-50733212	3 (Sufficient Evidence)	60.1	1	0.12	08/14/2018
SHH	chr7:155799980-155812463	3 (Sufficient Evidence)	0.66	0.98	0.24	06/24/2020
SHOX	chrY:624344-659411	3 (Sufficient Evidence)	76.05	0.67	0.52	10/15/2015
SIN3A	chr15:75369379-75455815	3 (Sufficient Evidence)	7.32	1	0.07	01/13/2020
SIX3	chr2:44941702-44946071	3 (Sufficient Evidence)	12.2	0.95	0.32	09/23/2020
SLC16A2	chrX:74421493-74533916	3 (Sufficient Evidence)	25.73	0.99	0.22	06/28/2012
SLC2A1	chr1:42925353-42958868	3 (Sufficient Evidence)	9.56	0.99	0.24	03/24/2016
SLC35A2	chrX:48903183-48911958	3 (Sufficient Evidence)	32.21	0.72	0.56	01/24/2018
SLC6A1	chr3:10992748-11039247	3 (Sufficient Evidence)	15.39	1	0.15	09/25/2019
SLC6A8	chrX:153687926-153696593	3 (Sufficient Evidence)	22.63	1	0.21	2020-10-11
SLC9A6	chrX:135985435-136047269	3 (Sufficient Evidence)	22.85	1	0.21	2020-08-12
SMAD3	chr15:67065602-67195169	3 (Sufficient Evidence)	1.24	0.8	0.4	04/22/2020
SMAD4	chr18:51030213-51085042	3 (Sufficient Evidence)	0.21	1	0.22	12/16/2020
SMARCB1	chr22:23786966-23838009	3 (Sufficient Evidence)	8.07	1	0.22	04/22/2020
SMC1A	chrX:53374149-53422728	3 (Sufficient Evidence)	14.23	1	0.06	07/23/2018
SMS	chrX:21940709-21994837	3 (Sufficient Evidence)	12.45	0.97	0.31	08/23/2012
SON	chr21:33543038-33577481	3 (Sufficient Evidence)	3.75	1	0.12	04/24/2019
SOX10	chr22:37972312-37984555	3 (Sufficient Evidence)	2.77	0.99	0.21	07/18/2013
SOX11	chr2:5692384-5701385	3 (Sufficient Evidence)	20.02	0.86	0.44	03/16/2017
SOX2	chr3:181711925-181714436	3 (Sufficient Evidence)	0.54	0.71	0.57	2012-06-07
SOX5	chr12:23529504-24562491	3 (Sufficient Evidence)	0.74	1	0.19	08/19/2016
SPAST	chr2:32063556-32157637	3 (Sufficient Evidence)	9.51	1	0.22	09/25/2019
SPINK1	chr5:147824582-147839196	3 (Sufficient Evidence)	90	0.31	1.13	10/25/2021
SPRED1	chr15:38252836-38357249	3 (Sufficient Evidence)	13.12	0.97	0.32	03/14/2013
SRY	chrY:2786855-2787682	3 (Sufficient Evidence)	37.61	0	0	12/22/2020
STK11	chr19:1205778-1228431	3 (Sufficient Evidence)	15.32	0.99	0.25	2021-10-11
STS	chrX:7147290-7354641	3 (Sufficient Evidence)	40.89	0.81	0.44	09/14/2018
STXBP1	chr9:127611912-127696029	3 (Sufficient Evidence)	21.32	1	0.09	06/20/2013
SYN1	chrX:47571901-47619857	3 (Sufficient Evidence)	9.89	0.99	0.25	2022-12-07
SYNGAP1	chr6:33420065-33453689	3 (Sufficient Evidence)	19.65	1	0.05	2012-06-07
TBL1XR1	chr3:177019344-177197482	3 (Sufficient Evidence)	6.88	1	0.11	03/27/2019
TBR1	chr2:161416297-161425870	3 (Sufficient Evidence)	2.97	1	0.19	01/24/2018
TBX22	chrX:80014753-80031774	3 (Sufficient Evidence)	43.82	0.98	0.3	03/24/2016
TBX3	chr12:114670255-114684175	3 (Sufficient Evidence)	3.05	0.99	0.28	09/23/2020
TBX4	chr17:61452422-61485110	3 (Sufficient Evidence)	4.73	0.5	0.45	2019-11-12
TBX5	chr12:114353911-114408442	3 (Sufficient Evidence)	1.67	1	0.14	07/29/2020
TCF12	chr15:56918090-57291310	3 (Sufficient Evidence)	2.07	0.68	0.37	10/15/2015
TCF20	chr22:42160013-42283927	3 (Sufficient Evidence)	23.45	1	0.1	06/26/2019
TCF4	chr18:55222185-55635957	3 (Sufficient Evidence)	0.38	1	0.22	2020-08-07
TCOF1	chr5:150357697-150400293	3 (Sufficient Evidence)	69.76	0.95	0.31	04/28/2021
TFAP2B	chr6:50818871-50847619	3 (Sufficient Evidence)	2.98	0.99	0.26	08/13/2015
TGIF1	chr18:3412009-3459978	3 (Sufficient Evidence)	30.39	0.01	0.91	2012-10-05
TIMM8A	chrX:101345661-101348742	3 (Sufficient Evidence)	16.93	0.65	0.87	03/24/2021
TMEM127	chr2:96248514-96265997	3 (Sufficient Evidence)	19.66	0.01	1.15	07/13/2021
TNRC6B	chr22:40044834-40335808	3 (Sufficient Evidence)	5.62	1	0.17	06/26/2019
TP53	chr17:7668421-7687490	3 (Sufficient Evidence)	0.2	0.53	0.47	2021-10-11
TRAPPC2	chrX:13712245-13734620	3 (Sufficient Evidence)	21.53	0	1.75	01/16/2014
TRIO	chr5:14143342-14510204	3 (Sufficient Evidence)	25.7	1	0.14	01/24/2018
TRIP12	chr2:229763837-229923186	3 (Sufficient Evidence)	3.78	1	0.06	2018-02-04
TRPS1	chr8:115408496-115668975	3 (Sufficient Evidence)	1.26	1	0.11	2020-08-07
TSC1	chr9:132891349-132944616	3 (Sufficient Evidence)	11.9	1	0.12	10/13/2020
TSC2	chr16:2047985-2089491	3 (Sufficient Evidence)	10.92	1	0.07	2020-10-06
TTN	chr2:178525989-178807423	3 (Sufficient Evidence)	25.39	0	0.35	2021-02-08
TWIST1	chr7:19113047-19117636	3 (Sufficient Evidence)	5.34	0.34	1.06	12/16/2020
UBE2A	chrX:119574563-119584423	3 (Sufficient Evidence)	9.57	0.82	0.54	05/22/2019
UBE3A	chr15:25333728-25439056	3 (Sufficient Evidence)	2.11	1	0.21	08/23/2012
UPF3B	chrX:119834022-119852963	3 (Sufficient Evidence)	33.04	0.98	0.29	2021-09-02
USP9X	chrX:41085445-41236579	3 (Sufficient Evidence)	3.82	1	0.05	03/28/2018
VHL	chr3:10141778-10153667	3 (Sufficient Evidence)	45.43	0.08	0.93	2022-11-05
WAC	chr10:28532779-28623112	3 (Sufficient Evidence)	9.64	1	0.08	02/28/2018
WDR26	chr1:224385146-224434797	3 (Sufficient Evidence)	10.72	1	0.09	04/27/2022
WDR45	chrX:49074442-49101178	3 (Sufficient Evidence)	49.99	0.99	0.21	2015-09-04
WT1	chr11:32387775-32435539	3 (Sufficient Evidence)	1.09	1	0.25	01/25/2022
XIAP	chrX:123859708-123913972	3 (Sufficient Evidence)	3.36	0.92	0.37	07/27/2022
XIST	chrX:73820651-73852753	3 (Sufficient Evidence)	‐	‐	‐	04/22/2020
ZBTB18	chr1:244048653-244057476	3 (Sufficient Evidence)	8.38	1	0.18	04/24/2019
ZC4H2	chrX:64915807-65034741	3 (Sufficient Evidence)	20.36	0.91	0.39	04/22/2020
ZDHHC9	chrX:129803288-129843886	3 (Sufficient Evidence)	13.32	0.74	0.48	2021-12-10
ZEB2	chr2:144384081-144520119	3 (Sufficient Evidence)	0.37	1	0.11	06/24/2020
ZIC2	chr13:99981784-99986765	3 (Sufficient Evidence)	6.3	0.97	0.27	08/24/2022
ZIC3	chrX:137566127-137577691	3 (Sufficient Evidence)	4.79	0.92	0.36	2020-02-12
ZMYND11	chr10:130088-254637	3 (Sufficient Evidence)	16.99	1	0.12	03/28/2018
ZNF462	chr9:106863166-107013634	3 (Sufficient Evidence)	5.96	1	0.09	01/16/2020
