# Supplementary material for: The impact of inversions across 33,924 families with rare disease from a national genome sequencing project
Source: Am J Hum Genet. 2024 May 21;111(6):1140–64. doi: 10.1016/j.ajhg.2024.04.018 (PMC11179413; doi:10.1016/j.ajhg.2024.04.018)
Supplement: Table S2. Full details for 47 families with rare structural variants detected on account of a MantaINV call [file mmc3.xlsx]

## Sheet: INVs - annotated
Family	GRCh38 coordinates of inversion call(s)	Segment size (bp)	Imbalance	Complexity	Affected family members in 100kGP (structure)	Inheritance	Gene (pLI)	OMIM accession	Recruitment diagnosis	Clinical details	Prior testing (sequencing)	Details of prior testing for SVs (MLPA/Array/Karyotyping)	Other test results	Validation method/status	Clinical utility	Additional comments
Simple inversions (N=24)
1	chr10:86766222-88187111	1420889	20bp loss (chr10:88187196_88187216del) nearby	INV	2 (proband and affected mother)	From affected parent	BMPR1A (0.90333)	# 174900	Multiple bowel polyps	Young woman with classical juvenile polyposis phenotype, first presented with intussusception at 7 years. Recent colonoscopies demonstrate juvenile polyps.	SMAD4 and BMPR1A testing in 2009			Triple primer PCR and Sanger	Triple-primer multiplex PCR assays can now allow cascade testing to be offered to at risk family members	Breakpoint in intron1 and exon 1 is 5'-UTR. Plan to use p.Asp380Asp and c.*414T>A hets for allelic imbalance to confirm effect on transcription. 20bp loss is AT repeat contraction nearby, distal to the inversion.
3	chr10:87949156-87963156	14000	NA	INV	1 (singleton)	Unknown	PTEN (0.25651)	# 158350	Genodermatoses with malignancies	Punctate palmoplantar hyperkeratosis, thyroid adenoma, macrocephaly, tongue nodules	PTEN targeted analysis undertaken (exons and promotor only)	MLPA		Breakpoint PCR underway	Possible cascade analysis for at risk family members.	Inversion of exons 6-8/9 (NM_000314.8). WGS from June 2016 originally analysed on GRCh37
4	chr11:44102137-44207927	105790	NA	INV	2 (trio - affected father)	From affected parent	EXT2 (0.0000000013179)	# 133701	Ear malformations with hearing impairment	Boy with ear malformations, hearing impairment and multiple bone exostoses in proband and father				PCRs have failed	Facilitates genetic testing of affected brother not in 100KGP who has exostoses (but no deafness) and may be informative regarding surveillance options.	Inversion of exons 2-10/14 (NM_207122.2). Blended phenotype as deafness explained by MITF variant in exitQ (LP) NM_000248.4:c.662A>G, p.Asn221Ser also shared with father and consistent with Waardenburg syndrome, type 2A (MIM #193510)
6	chr12:22523319-23845612	1322293	NA	INV	1 (trio)	De novo	SOX5 (0.99995)	# 616803	Intellectual disability	Floppy baby, walked at 5yr, speech 7yr, ID Severe, seizures, aggressive behaviour, optic atrophy, coarse facial features and hirsutism	Patient was in DDD, TCF4 negative	array-CGH normal	Biochemical testing for storage disorders - negative	Exome (DDD, 1 read) and PCR-Sanger validated	Brother may be thinking of starting a family and we can now confirm low risk to his offspring	"They are really very pleased to have a diagnosis after all these years – they have waited nearly 42 years for an answer"
7	chr12:13725124-14742492	1017368	NA	INV	1 (trio)	De novo	GRIN2B (1)	# 613970	Intellectual disability	Abnormal cerebral white matter morphology, global developmental delay, prominent fingertip pads, generalized hypotonia, joint hypermobility, blue sclerae
9	chr15:46635052-48604302	1969250	NA	INV	2 (proband and affected mother)	From affected parent	FBN1 (1)	# 154700	Familial Thoracic Aortic Aneurysm Disease	Marfans syndrome has always been the primary clinical diagosis for this family. The proband had an increased upper segment:lower segment ratio, positive wrist and thumb signs, striae over the knees, upper legs and lower back, mild pectus excavatum and mild scoliosis. An echocardiogram showed marked aortic root dilatation.	NGS testing of ACTA2, COL3A1, EFEMP2, FBN1, FBN2, FLNA, MYH11, MYLK, NOTCH1, SKI, SLC2A10, SMAD3 in 2015 using the Illumina Trusight One sequencing panel	Genetic testing of FBN1 for large deletions and duplications by MLPA in 2005	Testing of FBN1 by DHPLC in 2005	PCR-Sanger	Probands son can be tested to help inform whether regular cardiac assessment is necessary. Initial buccal swab sample failed but currently being repeated.	Published as Family 3 in PMID:36411030.
13	chr17:2408405-2664158	255753	NA	INV	1 (proband and unaffected mother)	Unknown	PAFAH1B1 (0.99995)	# 607432	Malformations of cortical development (lissencephaly)	Seizures, gastrostomy fed, recurrent chest infections, severe learning disability and developmental delay	Epileptic encephalopathy NGS panel (via Cardiff)	PAFAH1B1 normal by MLPA	Brain MRI showed lissencephaly, with an occipitoparietal gradient	Confirmed by PCR-Sanger	Closure for the mother & clinicians. Allows accurate estimate of recurrence risk & reproductive choices.	Patient deceased before formal report could be issued. Long polyA at distal breakpoint and proximal breakpoint in Alu element in intron 2 at approximately NM_000430.4:c.33-1314.
15	chr2:199446505-200666114	1219609	NA	INV	1 (trio)	De novo	SATB2 (0.99999)	# 612313	Intellectual disability	Male with absent speech and intellectual disability. Coarse facial features and a wide mouth were noted. Abnormality of the gastrointestinal tract and delayed motor development were also reported.	Patient was in DDD but no coverage at BPs.			Discussed at MDT		Returned to family on basis of inspection in IGV (i.e. very clear support from read alignments) and strong phenotypic match
16	chr2:47406871-47425934	19063	Deletion of 1240bp at distal end (chr2:47406871-47408111)	INV	1 (singleton)	From affected parent (inferred)	MSH2 (0.89539)	# 120435	Multiple Tumours	Transitional cell cancer of bladder at 42 and caecal cancer at 45	Colorectal cancer gene panel detected no germline variants in MSH2 but single somatic MSH2 variant found in 20% of reads: c.508C>T, p.(Q170*). Also tested for V600E in BRAF	aCGH and MLPA testing was normal. Karyotype – 46XY	MSI in caecal tumour (5/5 markers). Immunohistochemistry showed complete loss of expression of MSH2 and reduced expression of MSH6 in both bladder TCC and caecal tumours. MLH1 promoter methylation test	Both breakpoints confirmed by Sanger analysis.	Younger family members are being tested and this will inform whether regular cancer surveillance is necessary.	Second somatic hit is a well known pathogenic variant (www.ncbi.nlm.nih.gov/clinvar/variation/91117/). Inversion involves exons 2-6/16 (NM_000251.3)
17	chr2:47406871-47425934	19063	Deletion of 1240bp at distal end (chr2:47406871-47408111)	INV	1 (singleton)	From affected parent (inferred)	MSH2 (0.89539)	# 120435	Multiple Tumours	Leg sarcoma at 44, endometrial cancer at 55, renal pelvis cancer at 60. Bowel cancer in father/brother so considered classic Lynch syndrome.			MSI testing failed	PCR-Sanger confirmed both ends using published primers. The breakpoint region were considered too repetitive to design probes for targetted SureSelect capture and NGS.	Cascade testing of other at risk family members. Affected brother/father are deceased so not tested.	Shared haplotype with above case and families described in Australia suggestes this is a founder mutation. PMID: 26498247 describes case picked up by cDNA analysis (exons 2-6 missing) and also seen at 1/55 in replication cohort. Another well known 10Mb inversion (PMID: 24114314, 12203789) has been reported for this gene. Another Australian family in PMID: 28491141 is the second proband reported i…
18	chr22:41170832-42174894	1004062	NA	INV	1 (trio)	De novo	EP300 and TCF20 (1 and 1)	# 613684 and # 618430	Ocular coloboma	Female recruited to 100KGP due to optic nerve dysplasia, retinal coloboma and abnormality of ocular abduction. As well as visual impairment the patient had mild global developmental delay, kyphoscoliosis, morphological abnormality of the semicircular canal and syndactyly	Patient was also in DDD	CGH array		PCR failed at first attempt but worked now - both breakpoints confirmed	Plan to design multiplex-PCR so that prenatal test can be offered	Too young at assessment on enrollment to 100kGP for there to be clear features of Rubenstein Taybi Syndrome (RTS). Subsequent assessment has confirmed a clinical diagnosis of RTS with typical facial features and broad hallux. WGS data from March 2016 and analysed on GRCh37.
19	chr3:6352714-37035341	30682627	NA	INV	1 (singleton)	Unknown	MLH1 (0.0000341)	# 609310	Familial colon cancer	Colorectal cancer at age 27 and combined with significant family history (Fig. S1) suggestive of Lynch Syndrome		Karyotyping done in parallel to WGS	Microsatellite instability confirmed in 2 family members, IHC shows loss of MLH1	Break-apart FISH (Empire Genomics)	Predictive testing of son and other at risk family members in this large kindred	Detected by karyotyping (completed in parallel to 100KGP). Original WGS done in March 2016 and analysed on GRCh37. Clinical pipeline detected previously known NM_000535.7:c.86G>C (p.Gly29Ala) in PMS2 which likely benign (VCV000041721.56).
22	chr7:27245448-42072397	14826949	14bp insertion at the proximal end and a 6bp deletion at the distal end	INV	4 (proband, mother and two affected siblings)	From affected parent	GLI3 and HOXA13 (0.99999 and 0.955)	# 175700 and # 140000	Radial dysplasia	Unusual combination of distal limb and genitourinary tract malformations: bicornuate uterus with solitary vagina and cervix, unilateral duplex kidney, bilateral broad and proximally placed thumbs, bilateral medial displacement of the great toe (‘sandal gap’) and bilateral 2/3 toe syndactyly	Targeted HOXA13 analysis and exome sequencing	Agilent 60K aCGH	Proband’s aborted fetus had chr15 trisomy (QF-PCR aneuploidy test)	PCR-Sanger (completed, research laboratory) and karyotype/FISH (clinical)		Published as Family 2 in PMID:36411030. Suspicion of hand-foot-genital syndrome (MIM #140000) and likely blended phenotype due to distal breakpoint lying ~45kb from HOXA13.
23	chr7:42051291-43254780	1203489	25bp deletion at the proximal end of inversion (chr7:43254756-43254780)	INV	4 (proband, father and two affected siblings)	From affected parent	GLI3 (0.99999)	# 175700	Unexplained skeletal dysplasia	Family long suspected to have Greig syndrome. Consistent features include relative macrocephaly, hypertelorism, postaxial polysyndactyly of hands and preaxial polysyndactyly of feet.	GLI3 sequenced (2 independent labs) and HOXD13	Karyotyping and aCGH done (no details available)		PCR-Sanger (completed)		Published as Family 1 in PMID:36411030.
26	chrX:19564733-22210246	2645513	Just 11/12bp lost at each end.	INV	1 (trio)	De novo	PHEX (0.99996)	# 307800	Renal tract calcification (or Nephrolithiasis or nephrocalcinosis)	Suspected case of hypophosphatemic rickets. Female patient with short stature, exercise intolerance, genu varum, coxa vara and hyperphosphaturia.	Sanger sequencing of PHEX in 2008; panel sequencing of PHEX, DMP1, ENPP1, FGF23, SLC34A3 (2016)	MLPA for PHEX (2015)	Elevated serum FGF23	PCR and Sanger (completed, research lab)	Upon receipt of the genetic diagnosis, patient became eligible for burosumab and has substantially improved since.	PCR failed in clinical laboratory using same primers. PHEX sequenced previously using two methods. RNAseq done by Genomics England but low expression in blood (TPM=0.03 in GTEx).
27	chrX:41595797-46218290	4622493	NA	INV	1 (trio)	De novo	CASK (1)	# 300749	Intellectual disability	Female recruited to 100kGP with severe microcephaly and failure to thrive. Delayed motor development, proportionate short stature, ataxia, abnormality of finger, generalized hypotonia, absent speech, broad-based gait, long fingers and toes, global developmental delay, delayed speech and language development				Validated (no info)
28	chrX:18472998-54910892	36437894	NA	INV	1 (trio)	De novo	CDKL5 (0.99932)	# 300672	Intellectual disability	﻿Female recruited to 100kGP due to seizures and intellectual disability. Other findings include delayed speech and language development, bulbar palsy, dyskinesia, developmental regression, delayed motor development, spasticity, epileptic spasms, inability to walk, hypsarrhythmia, generalized hypotonia, cortical visual impairment, sensorimotor neuropathy, global developmental delay and gastroesoph…						Breakpoint is in intron 1 and exon 1 is non-coding
32	chrX:13739371-14729000	989629	NA	INV	1 (singleton)	Unknown	OFD1 (0.95968)	# 311200	Rare multisystem ciliopathy disorders	Female with micrognathia, high palate, short finger, 1-2 finger syndactyly, accessory oral frenulum, hamartoma of tongue, hypertelorism						OFD1 is X-linked dominant condition with lethality in males. Strong phenotype match for this case. However, proximal end of inversion also disrupts GLRA2, which is linked to an X-linked intellectual developmental disorder (MIM #301076) and constrained against loss of function variants (pLI=0.97).
34	chr12:45795239-52601741	6806502	25bp deletion at the proximal end of inversion (chr12:45795240-45795264)	INV	1 (trio)	De novo	ARID2 (1)	# 617808	Intellectual disability	Female with global developmental delay, recurrent respiratory infections, abnormality of the 5th toe, abnormality of finger, delayed speech and language development, small for gestational age, failure to thrive, feeding difficulties in infancy due to gastroesophageal reflux, delayed motor development, inability to walk
36	chr21:37377983-38142066	764083	NA	INV	1 (trio)	De novo	DYRK1A (0.99967)	# 614104	Intellectual disability	Deep set eyes, prominent nasal bridge. Significant microcephaly (-4 to -5 SDs) and short stature. Hypotonic as a baby. Significant delay with limited speech and ASD. He also has seizures – focal start to GTC/GT. MRI showed delayed myelination especially subcortical white matter atrophy, pons and cerebellum. He is also significantly hirsute	Patient in DDD but no coverage at BPs.			In progress but long backlog		Breakpoint is in intron 1 and exon 1 is non coding 5'-UTR; however truncation in this intron reported previously (PMID: 18405873) in case with translocation. No off target reads in exome data. WGS in July 2016 originally analysed on GRCh37. Intragenic 24kb inversion reported in this gene previously that disrupts last 5 exons (PMID: 28053047). Difference is that both breakpoints lie within exons (…
37	chr7:68548315-69900906	1352591	NA	INV	1 (trio)	De novo	AUTS2 (0.99934)	# 615834	Intellectual disability	Unclassified epilepsy, onset age seven years, developmental delay (non- verbal), convergent squint, contractures – arachnodactyly/finger contractures, sleep onset and persistence disorder, bilateral calcaneal valgus deformity, bilateral chronic foot pain and microcephaly (-3.5 SD). There were distinct facial features and there was a suspicion for a possible new dystonia syndrome.	Patient in DDD	Microarray	MRI brain 2005: (Probable grade 4 IVH), MRI brain 2019: Normal brain structure, Ventricular asymmetry. No migrational abnormality. EEG-July 2020 – no specific abnormalities, Basic metabolic screen: Urate, TFT, lead, CK, Chitotriosidase, Biotinidase	Validated by nanopore as part of Scottish Genomes Project Phase II (to be described elsewhere)		Clinical pipeline detected compound heterozygous variants in CIT (NM_001206999.2) p.Thr2030Met and c.4114A>G (p.Met1372Val)
38	chr7:70098141-70629187	531046	NA	INV	1 (trio)	De novo	AUTS2 (0.99934)	# 615834	Epilepsy plus other features	Female with ﻿seizures, intellectual disability, global developmental delay and microcephaly				in queue (clinical lab has long backlog)		The clinician who recruited this family is now retired
42	chr2:176087748-176110607	22859	239bp deletion at proximal end of inversion (chr2:176087748-176087987)	INV	2 (proband, unaffected parents and affected son)	De novo	HOXD11-13 (0.009 for HOXD13)	% 156232 and # 186000	Unexplained skeletal dysplasia	Mesomelic limb shortening most pronounced in upper limbs	Sanger sequencing of HOXD11 as described previously (PMID: 15211647)	Normal by karyotyping and 244k Agilent aCGH	Radiological findings included severe shorting of radius/ulna with bowing of the radius and dislocation of radial head	Underway	May be useful for son in future (e.g. may want to pursue PGD which would now be an option)	Clinical report in 2004 (PMID: 15211647) and listed in OMIM as second family with this condition. First family has two duplications in read but WGS/breakpoint analysis not done so precise structure is uncertain.
45	chr6:117694018-117694041	24	NA	INV	1 (singleton)	Unknown	NUS1 (0.981)	# 617831	Epilepsy plus other features	Male with slowly progressive myoclonic epilepsy, ataxia and mild intellectual disability; no relevant family history and six siblings unaffected	HTT test for CAG expansion (negative), other testing included screen for common mitochondrial mutations and POLG mutations (negative) and muscle biopsy	aCGH (60k) negative	CSF neurotransmitters; white cell enzymes; biotinidase; EEG (moderately slowed background activity and intermittent rhythmic frontal slow waves); MRI brain scan (scattered nonspecific foci of hyperintense signal change on T2 weighted imaging in peripheral and deep cerebral white matter; mild global reduction in brain volume compared to an earlier study with preserved medial temporal structures)	Ongoing		24bp INV called as 20 different SNVs by Platypus - of these 15 were TIER3. Inversion involves removes the intron/exon junction at the start of NUS1 exon 3 (NM_138459.5).
Inversions with loss (>10%) at one end (N=3)
5	chr11:118419219-118438006	18787	2680bp loss at proximal end of inversion (chr11:118419219-118421899)	INV+LOSS	1 (trio)	De novo	KMT2A (1)	# 605130	Congenital Anomaly of the Kidneys and Urinary Tract (CAKUT)	11yo boy born to non-consanguineous white British parents. Clinical features included bilateral grade 4 vesico ureteric reflux, recurrent UTIs, mild associated renal insufficiency, patent ductus arteriosus and failure to thrive as an infant. The individual was of short stature (<0.4th centile). Neurological features included seizure disorder/epilepsy and ID (IQ of ~55). A spinal abnormality and A…	NA	Karyotype, array-CGH	Mosaicism screen for trisomy 21	PCR-Sanger		WGS from Sept 2016 originally analysed on GRCh37.
8	chr13:48295551-48313674	18123	2246bp loss at proximal end of inversion (chr13:48295551-48297797)	INV+LOSS	1 (singleton)	Unknown	RB1 (1)	# 180200	Multiple Tumours	Unilateral retinoblastoma diagnosed in 1971, osteogenic sarcoma left tibia 1981, malignant melanoma 2007, uterine leiomyosarcoma 2008. There is also a extensive family history of osteosarcoma, retinoblastoma and breast cancer	RB1, TP53, BRCA1, BRCA2, FH		There is an extensive family history of retinoblastoma and malignancies that have been reported with RB1 mutation.		Patient now deceased and difficult to recontact family	If only the deletion had been detected, then points to wrong gene. Initial WGS in April 2016 and initial analysis on GRCh37.
10	chr15:36936011-37065068	129057	48.3kb loss at proximal end of inversion (chr15:36936011-36984368)	INV+LOSS	1 (proband and unaffected mother)	Unknown	MEIS2 (0.99938)	# 600987	Syndromic cleft lip and or cleft palate	Motor delay, non-restrictive ventricular septal defect, abnormality of mouth shape, patent foramen ovale, cleft palate, decreased palmar creases, abnormal heart morphology, global developmental delay and oral cleft		array-CGH normal v.2.43 (retrospective analysis shows 1 probe in deletion region is low, but not enough to be called as need 3 consecutive probes.)				Due to large imbalance there is <80% overlap, so SVRare reports the two invertion calls independently. Exon 8/12 is inverted and Exon 9/12 is deleted (NM_170675.5).
	chr15:36984368-37065437	81069
Deletions with small internal segment(s) retained (N=4)
11	chr16:2116640-2140423	23783	23.9kb deletion (chr16:2116640-2140557) and retained segment of 796bp (chr16:2139627-2140423)	Deletion with small retained and inverted segment	1 (singleton)	Unknown	PKD1 (1)	# 173900	Cystic kidney disease	Adult male with multiple renal and hepatic cysts	NA	NA	NA	NA	NA	NA
12	chr17:44881160-44881959	799	deletion of 6490bp (chr17:44881160-44887650) and 2 retained segments of 252bp (chr17:44881707-44881959) and 236bp (chr17:44882597-44882833)	Deletion with 2 small retained and inverted segments	1 (trio)	De novo	EFTUD2 (1)	# 610536	Achondroplasia diagnosis, but submitted to 100kGP under "Multiple Epiphyseal Dysplasia"	Family history, clinical features and genetic diagnosis of Achondroplasia, but as a infant short stature, 0.4th, on the Achondroplasia growth chart. (Height at 10yrs now on 50th on the Achondroplasia charts). Head circumferance below 0.4th on the Achondroplasia charts. Mild-moderate intellectual disability. Seizures. Recurrent respiratory infections and recurrent viral infections noted at time of…	Patient was in DDD	Normal microarray	FGFR3 testing identified a maternal NM_000142.5:c.1138G>A, p.(Gly380Arg), a known highly recurrent variant in ClinVar (VCV000016327.104).	Supported by retrospective analysis of exome. Also confirmed by PacBio data	Likely explaination of the phenotypes that are not consistent with Achondroplasia. Information for recurrence risk.	Removes exons 3-6 and partial exon 7. Blended phenotype due to EFTUD2 and FGFR3. Already picked up previously by Immunology GeCIP studies. Informative SNP (rs56908739) in deleted region suggests SV occurred on paternal chromosome
	chr17:44882597-44887650	5053
14	chr19:35717452-35725612	8160	Deletion of 8185bp (chr19:35717427-35725612) and 1 retained and inverted internal segment of 94bp at proximal end (chr19:35717452-35717546)	Deletion with small retained and inverted segment	1 (trio)	De novo	KMT2B (1)	# 619934	Intellectual disability	Male with delayed fine/gross motor development, intellectual disability, delayed speech and language development, attention deficit hyperactivity disorder, failure to thrive, proportionate short stature, growth hormone deficiency	Epilepsy and severe delay NGS panel	Normal microarray	Normal epilepsy panel test at GOSH (2017, would not detect CNVs)	ddPCR confirmed proband was heterozygous for deletion and parents normal	Genetic diagnosis of KMT2B-associated intellectual developmental disorder	RNAseq shows monoallelic expression for rs11670414 (T-maternal) and rs231591 (G - unphased). SV occurred on paternal chromosome based on several SNPs in deleted region. Numbers are 47T/0C and 13G/0A so seems complete. Breakpoint is in exon 12/37 (NM_014727.3).
21	chr7:105106225-105110205	3980	Deletion of 1672bp (chr7:105104258-105105930), 86bp (chr7:105106140-105106224) and 3812bp (chr7:105106393-105110205)	Deletion with two internal segments retained, one of which is inverted	1 (trio)	De novo	KMT2E (1)	# 618512	Intellectual disability	Female with delayed developmental milestones, autistic traits, postnatal macrocephaly and tall in stature. Large tongue, broad forehead and square nasal tip also noted.	Sanger sequencing of PTEN	MLPA analysis of PTEN and aCGH analysis (Agilent ISCA-60K) did not identify any likely pathogenic variants	Normal levels of urinary sialic acid	PCR-Sanger initially in research setting (high GC so needed optimising) but now repeated in clinical lab	Better understanding/explanation for her features in this condition only reported in 2019. Proband currently teenager but could be useful in future if proband wants children.	Published as case report (PMID:37157895). Sequenced initially in November 2016 and analysed on GRCh37
Duplication-triplications (N=2)
25	chrX:108563613-108570620	7007	43.9kb duplication (chrX:108563613-108607502) and 36.7kb tripication (chrX:108570620-108607349)	Inversion call is proximal end of intragenic DUP-TRIP	2 (proband and mother)	From affected parent	COL4A5 (1)	# 301050	Familial haematuria	Male proband with microscopic hematuria and moderate proteinuria. The glomerular basement membrane was thin and showed diffuse lamellation				Validated with PacBio but still ambiguous due to large segment sizes		With short read data the precise structure of DUP-TRIP events are ambiguous but this is intragenic and so all conformations disrupt gene. Likely mediated by inverted Alu elements at the distal end of the rearrangment see https://genome.ucsc.edu/s/AlistairP/COL4A5_INV_REPEAT_ZOOM.
41	chrX:19353416-19357930	4514	Duplication of 174.6kb (chrX:19183288-19357930) and triplication of 169.6kb (chrX:19183774-19353416)	Inversion call is proximal 3x end of DUP-TRIP	1 (female proband and unaffected mother who does not have variant)	Unknown	PDHA1 (0.98842)	# 312170	Intellectual disability	Female with intellectual disability, exercise intolerance, white matter abnormalities, delayed motor development, hearing impairment		~200kb duplication picked up by 60k array CGH	Pyruvate dehydrogenase activity in fibroblasts was 0.54nmol/mg protein/min (ref range 0.6-0.9). Immunostaining for E1α subunit showed uniformly positive staining.	Validated with PacBio but still ambiguous due to large segment sizes		DNA from father not available and no siblings for cosegregation studies. Inversion call involves exons 6-9 of PDHA1 (NM_000284.4)
Interlinked duplications (N=3)
31	chrX:44885782-45028062	142280	597kb gain (chrX:40940593-41537950), 239kb gain (chrX:44646768-44885782), 94kb gain (chrX:44934036-45028062)	3 interlinked DUPs with inverted orientation	1 (singleton)	Unknown	KDM6A (1)	# 300867	Intellectual disability	The male patient is said to have tall stature, which would be unusual for Kabuki. There is facial dysmorphism as well which includes an abnormality of the nose and a long face﻿. Other findings include seizures, intellectual disability, delayed speech and language development, spasticity, ataxia, delayed gross motor development, dystonia, delusions and schizophrenia		Already mentioned in exitQ but unclear significance		Confirmed by PacBio but duplicated segments too big so still ambiguous		Intragenic dups have been found in KDM6A by others too. Reviewing photos might prove helpful.
40	chr22:29604400-44748086	15143686	19.5kb gain (chr22:29604400-29623948), 10.1kb gain (chr22:36863964-36874143), 1329bp gain, (chr22:44748086-44749415)	Complex involving 3 interlinked duplications	1 (singleton), has affected father and children who carry variant	From affected parent	NF2 (1)	# 101000	Familial tumour syndromes of the central and peripheral nervous system	Male with ataxia, bliateral vestibular schwannoma, other spinal schwannomas, meningioma, hearing impairment, peripheral neuropathy	DNA sequencing did not detect any mutation in the coding sequence of NF2, including intron/exon boundaries. MLPA negative and RNA negative.		Linkage analysis with markers around NF2	Validated with FISH and long range PCR/Sanger. Also 10x PacBio HiFi but not available for review.		Ambiguous SV needs resolving. Sequenced Sept 2016 and analysed on GRCh37. Two other interlinked gains on chr22 that overlap but likely unrelated. Detected in parallel in study of 168 cases with NF2-related schwannomatosis (PMID: 38302265).
44	chr11:2844729-3479761	635032	duplications of 15kb (chr11:2844729-2859507), 46kb (chr11:3147739-3193361) and 63kb (chr11:3479761-3542693)	Complex structural variant involving 3 interlinked duplications.	1 (trio)	De novo	CDKN1C (0.82)	# 130650	Classical Beckwith-Wiedemann syndrome	Patient with suspected Beckwith-Wiedemann syndrome due to a combination of features which includes overgrowth, macroglossia, neonatal hypoglycaemia, joint hypermobility and autistic behaviour.						Originally sequenced in August 2016 and analysed on GRCh37. Phased as occuring on maternal chromosome using four inforamtive SNPs which lie close to breakpoints (rs2237899, rs7941673, rs12361164, rs4980419). Three possible configurations one of which would make the SV lie close to the IC2 imprinting control region. breakpoints for largest duplicated segment are in repeat region.
	chr11:2859507-3193361	333854
Other types of complex SV (N=11)
2	chr1:237864945-241499907	3634962	188kb loss (chr1:238057862-238246009)	Inverted segment jumped to new location	2 (proband and daughter)	Unknown	FH (0.08824)	# 150800	Cutaneous/uterine leiomyomas	Classical phenotype of skin leiomyomas and fibroids but no renal cancer	DNA sequencing did not detect any mutation in the coding sequence of FH, including intron/exon boundaries.	MLPA - no whole exon deletions or duplications were reported.		Triple primer PCR and Sanger, also confirmed by PacBio data	Condition is associated with skin lesions (leiomyoma), uterine fibroids (non-cancerous usually but difficult to manage) and renal cell cancer which is very aggressive. Family are already being treated clinically as HLRCC, so annual renal scans but for relatives (especially males who don’t have the endometrial give away) it would be useful to put in or out of screening. At the moment it doesn’t ch…	2 other affected family members to be tested (proband's mother and sister). Predicted to remove the final exon 10 highly conserved D2 subunit. Heterozygous pathogenic variants affecting the D2 subunit have been linked to improper folding of the quaternary structure of the FH protein, are highly penetrant and known to result in hereditary leiomyomatosis and renal cell cancer.
20	chr4:88046014-88348278	302264	Deletion of 223.5kb (chr4:88046014-88269527), duplication of 9.7kb (chr4:88338562-88348278)	Deletion and inverted duplication	1 (singleton)	Unknown	PKD2 (0.00017271)	# 613095	Cystic kidney disease	Male with hypertension, hepatic and multiple renal cysts. Enlarged kidney						Several attempts made to contact over 12 months
24	chr7:19055666-32575879	13520213	40.6kb loss (chr7:19056373-19096971) and additional complexity at the distal end. 125bp loss at the proximal end (chr7:32575754-32575879)	Complex INV	2 (proband and affected mother)	From affected parent	TWIST1 (0.34491)	# 123100	Craniosynostosis syndromes	Multiple suture craniosynostosis, microtia, prominent crus of helix, low anterior hairline				PCR and FISH		Published as Case 20 in PMID:34429528. Prioritised due to overlapping ENST annotation (ENST00000443687.5) that extends around 90kb in distal direction.
29	chrX:6590790-18580854	11990064	721kb duplication (chrX:6590790-7311677) inserted into CDKL5	Inverted DUP has jumped. Non tandem DUP (intrachromosomal)	1 (proband and unaffected father)	Unknown	CDKL5 (0.99932)	# 300672	Epilepsy plus other features	Female with intellectual disability and microcephaly. ﻿Cortical visual impairment, seizures and EEG with generalized epileptiform discharges	Sequencing of exons 2-21 of CDKL5 done in Cardiff. Patient was in DDD but no coverage at BPs.	Duplication picked up by array (Affymetrix 6.0 SNP array with minimum genomic segment size of 50kb) but assumed to be tandem event		In progress	NA (patient died a few years ago)	Phenotype was suggestive of Rett syndrome. Ambiiguous with short reads as 2 possible structures but both are likely deleterious.
30	chrX:69382511-69759923	377412	42kb loss (chrX:69759923-69801791), 119kb gain (chrX:69461731-69580931), 463kb gain (chrX:68919204-69382511)	Two interlinked duplications and deletion	1 (trio)	De novo	EDA (0.97391)	# 305100	Ectodermal dysplasia without a known gene mutation	Born with bilateral talipes. Conical-shaped teeth. No episodes of heat intolerance reported. Height/head circumference within the normal range. Slightly fine scalp hair. Nails noted to be slightly thin, especially those of her great toes. Overall there are clear, though mild features of ectodermal dysplasia. Resemblance to the X-linked hypohydrotic ectodermal dysplasia form.	EDAR tested			Confirmed by PacBio data but dups too big for PacBio so still ambiguous. Also confirmed by PCR-Sanger		Three possible structures all likely disruptive. De novo SV can be phased onto paternal chromosome with several SNVs including one near one breakpoint (rs73224411). EDA breakpoints are in intron 1 but first exon is coding unlike DYRK1A and others.
	chrX:69461731-69801791	340060
33	chrX:154029508-154032890	3382	1130bp deletion (chrX:154029508-154030638), 681bp gain (chrX:154032209-154032890)	Deletion, inversion and duplication	1 (trio - variant from carrier mother)	From carrier mother (X-linked)	MECP2 (0.89382)	# 300055	Intellectual disability	Boy with intellectual disability, microcephaly, seizures, delayed motor development and ataxia. Autistic behaviour, recurrent hand flapping and inappropriate laughter were noted.				One breakpoint has been PCR-Sanger validated in research lab; GEL have done PacBio and confirms segment C to be right way up hence later truncation. Predicted protein impact is p.(Leu336Profs*18). Also MLPA testing confirms deletion in proband and mother.	Mother's only child so potential utility for PND/PGD.	Hemizygous male with carrier mother. Normally considered lethal in males so perhaps hypomorphic variant. Confirmation of structure indicates that truncation is after the methyl-CpG-binding domain (aa90-162, UniProt P51608) so fits better with this being male patient.
	chrX:154030689-154030859	170
35	chr12:45870067-47702488	1832421	Duplication of 173bp Alu element (chr12:47702315-47702488) into intron	Suspected to be AluSC integration	1 (proband and unaffected mother)	From unaffected mother	ARID2 (1)	# 617808	Intellectual disability	Male with﻿ intellectual disability, delayed motor development, global developmental delay, dystonia, failure to thrive, abnormal facial shape, abnormality of the eye, ataxia, spasticity, inability to walk, small for gestational age, generalized hypotonia, delayed speech and language development						Recent study notes variable expressivity and inheritance of p.(Trp225*) from mother with much milder phenotype (PMID:35813374) so incomplete penetrance may be plausible. WGS done in June 2016 and original analysis on GRCh37. Closer scrutiny revealed this is likley just an AluSC insertion into intron 16 (NM_152641.4) that looks very like inversion as it is in reverse orientation. Reference SMARCL1…
39	chrX:120530610-124425126	3894516	NA	Two adjacent inversions	1 (trio - father listed as being affected)	De novo	CUL4B (1)	# 300354	Intellectual disability	Male with severe global delay and seizures	Patient in DDD but no coverage at BPs.			PCR-Sanger have confirmed outer breakpoints at GRCh38:g.119140128 and g.124425130. The central breakpoint g.120530611 has not been able to be confirmed as there is non-specific PCR product /sequence in the variant primer pair/amplicon not detected by primer blast and would require a new primer design.	Suggests father could be run as singleton.	Father entered into 100K listed as "affected" but limited information is available and does not have SV. Seems more mildly affected in terms of HPO terms. Phased as maternal based on informative SNP (rs12688345) near breakpoint. Also disrupts KIAA1210 and TENM1.
	chrX:119140123-120530611	1390488
43	chr5:112769977-116946042	4176065	11.9kb deletion (chr5:111440257-111452111) but otherwise this complex SV is balanced	Complex translocation	3 (father and two sons)	From affected parent	APC (1)	# 175100	Multiple bowel polyps	Polyposis in two male siblings and polyposis carcinoma in father	18 gene bowel panel	MLPA testing	Histology demonstrated presence of APC-like polyps	Karyotyping confirms translocation, PacBio/nanopore data confirms rearrangement.	Eldest brother has single polyps so unclear of affection status - karyotyping has confirmed his is NOT a carrier
46	chrX:136010149-136010410	261	Gain of 16.1kb (chrX:135994043-136010136)	Complex tandem duplication with small inversion at one end	1 (trio - variant from carrier mother)	From carrier mother (X-linked)	SLC9A6 (0.99833)	# 300243	Intellectual disability	Male with intellectual disability, seizures, ﻿proportionate short stature, generalized hypotonia, failure to thrive, macrodontia of permanent maxillary central incisor, visual impairment and microcephaly. Dysmorphic features included posteriorly rotated ears and a low anterior hairline.						Tandem duplication of 5 internal exons (exons 3-7 of 18 on NM_001379110.1) with small inversion at one end. Distal breakpoint is near exon so may have been identified with exome sequencing
47	chrX:154030597-154030806	209	14.5kb duplication of 19qter (chr19:58565818-58580335) inserted into MECP2. Inverted 76bp duplication of (X:154030730-154030806) inserted on LHS of the 19q sequence. Deletion of 71bp at insertion site is X:154030597-154030668.	Interchromosomal duplication and DEL-DUP-INV at insertion site	1 (trio)	De novo	MECP2 (0.89382)	# 312750	Intellectual disability	Initial period of normal development followed by development regression especially of speech. From age 3 onwards there was significant global development delay and microcephaly. Periods of fast irregular breathing and no purposeful hand movements. At the time of last review aged 8 she was able to walk a few steps aided. She had no meaningful words and would communicate through picture exchange. S…	MECP2 Sanger (2014), not in DDD. Also tested for Pitt-Hopkins and Angelman syndromes.	aCGH (BlueGnome 80x60K v2.0 ISCA platform) identified maternally inherited microduplication at 7q36 but considered not to be significant (2013). MLPA of MECP2 (2014).	Angelman testing methylation specific PCR (2015) - no evidence of deletion, disomy or imprinting defect.	PacBio - confirms this to be duplication not translocation.		Small inversion called by Manta at insertion site but PacBio suggests it is a deletion and inverted duplication. Long reads also help confirmed it is interchromosomal duplication not a translocation. Phased as paternal based on rs8102541 which is near chr19 breakpoint.
